# Supplementary material for: Impact of Lifestyle Modifications on Alterations in Lipid and Glycemic Profiles and Uric Acid Values in a Pediatric Population
Source: Nutrients. 2022 Feb 28;14(5):1034. doi: 10.3390/nu14051034 (PMC8912598; doi:10.3390/nu14051034)
Supplement: Supplementary file 1 [file nutrients-14-01034-s001.zip]

Archive with 1 entries (1 files):
- nutrients-1598839-supplementary.pdf
